# Supplementary material for: Transcriptome Dynamic Analysis Reveals New Candidate Genes Associated with Resistance to Fusarium Head Blight in Two Chinese Contrasting Wheat Genotypes
Source: Int J Mol Sci. 2023 Feb 20;24(4):4222. doi: 10.3390/ijms24044222 (PMC9966423; doi:10.3390/ijms24044222)
Supplement: Supplementary file 1 [file ijms-24-04222-s001.zip]

Archive with 1 entries (1 files):
- ijms-2135499-supplementary.pdf
